# Supplementary material for: Understanding the Knowledge, Attitudes, and Practices Concerning Sugar-Sweetened Beverages and Beverage Taxation among Saudi University Students
Source: Nutrients. 2023 Sep 26;15(19):4151. doi: 10.3390/nu15194151 (PMC10574237; doi:10.3390/nu15194151)
Supplement: Supplementary file 1 [file nutrients-15-04151-s001.zip]

Archive with 1 entries (1 files):
- nutrients-2574079-supplementary.pdf
